# Supplementary material for: Data on response of in situ algal phytoplankton assemblages to micronutrient treatment in small-scale mesocosms for a large hypereutrophic lake
Source: Data Brief. 2019 Feb 23;24:103778. doi: 10.1016/j.dib.2019.103778 (PMC6525285; doi:10.1016/j.dib.2019.103778)
Supplement: Multimedia component 2 [file mmc2.xlsx]

## Sheet: raw
							raw					raw				raw				raw				raw
				3# 2d			3# 4d	3# 4d				13# 2d	13# 2d			13# 4d	13# 4d			28# 2d	28# 2d			28# 4d	28# 4d
					avg	std			avg		std			avg	std			avg	std			avg	std			avg	std
	1		CK-1	115.54	119.29	3.43693	118.16	118.16	108.87		2.26981	33.86	33.86	31.93	2.31035	18.52		26.23	0.226274	4.99	4.99	4.98	0.0141421	1.46		5.41	0.183848
	1		CK-2	120.04			93.5	93.5		118.16		29.37	29.37			26.07	26.07			6.36				5.28	5.28
	1		CK-3	122.29			114.95	114.95		114.95		32.56	32.56			26.39	26.39			4.97	4.97			5.54	5.54
	2		N-1	185.22	181.987	10.616	136.38	136.38	142.227		6.15529	46.4		61.95	0.537401	52.49	52.49	57.985	7.7711	5.99	5.99	6.30333	0.272091	6.98	6.98	7.135	0.219203
	2		N-2	170.13			141.65	141.65				61.57	61.57			63.48	63.48			6.44	6.44			3.86
	2		N-3	190.61			148.65	148.65				62.33	62.33			16.65				6.48	6.48			7.29	7.29
	3		P-1	152.6	157.987	5.02584	129.8	129.8	129.73		0.0989949	33.27		44.595	6.38517	46.29	46.29	46.46	0.240416	5.53	5.53	5.615	0.120208	4.32		6.31	0.438406
	3		P-2	158.81			142.44					49.11	49.11			46.63	46.63			5.7	5.7			6.62	6.62
	3		P-3	162.55			129.66	129.66				40.08	40.08			33.49				7.46				6	6
	4		NP-1	209.96	190.093	21.0339	99.5		71.4		4.86489	78.05	78.05	77.31	1.04652	61.13		72.47	2.26274	44.18	44.18	44.2	0.0282843	72.26		52.615	1.40714
	4		NP-2	168.06			67.96	67.96				171.11				70.87	70.87			44.22	44.22			53.61	53.61
	4		NP-3	192.26			74.84	74.84				76.57	76.57			74.07	74.07			51.94				51.62	51.62
	5		Fe-1	154.32	154.507	5.36244	119.72	119.72	123.085		4.75883	47.2		36.83	2.00818	29.05	29.05	29.94	2.34527	7.63		5.005	0.445477	6.62	6.62	6.59	0.167033
	5		Fe-2	149.24			126.45	126.45				35.41	35.41			32.6	32.6			5.32	5.32			6.41	6.41
	5		Fe-3	159.96			140.62					38.25	38.25			28.17	28.17			4.69	4.69			6.74	6.74
	6		Fe+NP-1	206.09	215.983	11.8319	111.46	111.46	113.95		3.52139	111.62		98.705	1.13844	71.83	71.83	74.24	2.10787	44.47	44.47	42.75	1.50877	66.43	66.43	62.86	3.56004
	6		Fe+NP-2	212.77			91.26					97.9	97.9			75.74	75.74			42.13	42.13			62.84	62.84
	6		Fe+NP-3	229.09			116.44	116.44				99.51	99.51			75.15	75.15			41.65	41.65			59.31	59.31
	7		Cu-1	134.24	138.055	5.39522	127.83	127.83	119.01		12.4734	31.02	31.02	33.05	2.87085	41.13	41.13	43.6867	2.47011	4.11		1.83853	0.00230517	5.59	5.59	5.54667	0.228108
	7		Cu-2	141.87			148.09					61.9				46.06	46.06			1.84	1.84016			5.3	5.3
	7		Cu-3				110.19	110.19				35.08	35.08			43.87	43.87			1.84	1.8369			5.75	5.75
	8		Cu+NP-1	169.23	167.59	8.84478	89	89	97.365		11.8299	104.42		84.21	0.777817	88.24	88.24	87.635	0.855599	9.15	9.15	9.59667	0.386954	200.53	200.53	214.387	13.2916
	8		Cu+NP-2	175.5			105.73	105.73				84.76	84.76			94.47				9.81	9.81			215.6	215.6
	8		Cu+NP-3	158.04			25.64					83.66	83.66			87.03	87.03			9.83	9.83			227.03	227.03
	9		Co-1	130.46	143.147	12.6601	130.07	130.07	130.485		0.586899	39.73	39.73	36.5467	3.31171	26.25	26.25	27.0733	1.5845	6.08	6.08	5.17	0.845044	8.53	8.53	7.795	1.03945
	9		Co-2	143.2			130.9	130.9				33.12	33.12			28.9	28.9			5.02	5.02			7.06	7.06
	9		Co-3	155.78			124.3					36.79	36.79			26.07	26.07			4.41	4.41			4.56
	10		Co+NP-1	230	217.51	12.6895	91.62		105.465		4.20729	72.7		84.745	2.79307	59.03	59.03	59.875	1.19501	30.39	30.39	31.1733	1.26271	67.9		74.06	2.47487
	10		Co+NP-2	204.63			102.49	102.49				82.77	82.77			60.72	60.72			30.5	30.5			72.31	72.31
	10		Co+NP-3	217.9			108.44	108.44				86.72	86.72			68.52				32.63	32.63			75.81	75.81
	11		B-1	182.51	168.577	12.3716	117.93	117.93	121.375		4.87197	47.71	47.71	45.97	2.46073	36.98	36.98	34.56	4.80504	6.68		5.11	0.410122	8.49	8.49	7.73	1.0748
	11		B-2	158.88			93.2			117.93		44.23	44.23			32.14	32.14			5.4	5.4			6.97	6.97
	11		B-3	164.34			124.82	124.82		124.82		28.66				27.37	27.37			4.82	4.82			4.82
	12		B+NP-1	203.49	203.803	15.2224	87.49	87.49	78.94		12.0915	91.61	91.61	91.8733	1.7301	67.06	67.06	66.98	0.113137	28.05		36.87	1.78191	60.33	60.33	62.84	3.54968
	12		B+NP-2	188.74			70.39	70.39				90.29	90.29			87.11				35.61	35.61			65.35	65.35
	12		B+NP-3	219.18			102.83					93.72	93.72			66.9	66.9			38.13	38.13			57.51
	13		Mo-1	113.06	140.425	16.7506	113.2		136.395		0.26163	41.56	41.56	41.55	0.0141421	26.91	26.91	29.76	2.47752	5.29	5.29	5.595		6.71	6.71	6.53667	0.283078
	13		Mo-2	134.86			136.58	136.58				41.54	41.54			30.97	30.97			5.9	5.9		0.431335	6.69	6.69
	13		Mo-3	145.99			136.21	136.21				23.97				31.4	31.4			3.85				6.21	6.21
	14		Mo+NP-1	173.78	190.433	17.8927	93.78	93.78	96.31		3.57796	90.22	90.22	94.505	6.05991	71.24		57.5	6.06698	26.09		41.475	1.37886	67.84	67.84	65.51	3.29512
	14		Mo+NP-2	188.17			112.22					77.71				61.79	61.79			40.5	40.5			49.31
	14		Mo+NP-3	209.35			98.84	98.84				98.79	98.79			53.21	53.21			42.45	42.45			63.18	63.18

## Sheet: XKZ_final
name format:	location-time sampled-treatment-replicate number						- denotes sample lost or analytical issue
sample name:	Chl-a (microgram/L)	sample name:	Chl-a (microgram/L)	sample name:	Chl-a (microgram/L)	sample name:	Chl-a (microgram/L)	sample name:	Chl-a (microgram/L)	sample name:	Chl-a (microgram/L)
St3-2d-C1	122.29	St3-4d-C1	118.16	St13-2d-C1	33.86	St13-4d-C1	-	St28-2d-C1	4.99	St28-4d-C1	1.46
St3-2d-C2	120.04	St3-4d-C2	93.5	St13-2d-C2	29.37	St13-4d-C2	26.07	St28-2d-C2	6.36	St28-4d-C2	5.28
St3-2d-C3	115.54	St3-4d-C3	114.95	St13-2d-C3	32.56	St13-4d-C3	26.39	St28-2d-C3	4.97	St28-4d-C3	5.54
St3-2d-N1	190.61	St3-4d-N1	136.38	St13-2d-N1	-	St13-4d-N1	63.48	St28-2d-N1	5.99	St28-4d-N1	6.98
St3-2d-N2	185.22	St3-4d-N2	141.65	St13-2d-N2	61.57	St13-4d-N2	52.49	St28-2d-N2	6.44	St28-4d-N2	3.86
St3-2d-N3	170.13	St3-4d-N3	148.65	St13-2d-N3	62.33	St13-4d-N3	-	St28-2d-N3	6.48	St28-4d-N3	7.29
St3-2d-P1	152.6	St3-4d-P1	129.8	St13-2d-P1	33.27	St13-4d-P1	46.29	St28-2d-P1	7.46	St28-4d-P1	4.32
St3-2d-P2	158.81	St3-4d-P2	142.44	St13-2d-P2	49.11	St13-4d-P2	46.63	St28-2d-P2	5.7	St28-4d-P2	6.62
St3-2d-P3	162.55	St3-4d-P3	129.66	St13-2d-P3	40.08	St13-4d-P3	-	St28-2d-P3	5.53	St28-4d-P3	6
St3-2d-NP1	209.96	St3-4d-NP1	-	St13-2d-NP1	78.05	St13-4d-NP1	61.13	St28-2d-NP1	44.18	St28-4d-NP1	-
St3-2d-NP2	168.06	St3-4d-NP2	74.84	St13-2d-NP2	-	St13-4d-NP2	70.87	St28-2d-NP2	44.22	St28-4d-NP2	53.61
St3-2d-NP3	192.26	St3-4d-NP3	67.96	St13-2d-NP3	76.57	St13-4d-NP3	74.07	St28-2d-NP3	51.94	St28-4d-NP3	51.62
St3-2d-Fe1	154.32	St3-4d-Fe1	119.72	St13-2d-Fe1	47.2	St13-4d-Fe1	29.05	St28-2d-Fe1	7.63	St28-4d-Fe1	6.62
St3-2d-Fe2	149.24	St3-4d-Fe2	126.45	St13-2d-Fe2	35.41	St13-4d-Fe2	32.6	St28-2d-Fe2	5.32	St28-4d-Fe2	6.41
St3-2d-Fe3	159.96	St3-4d-Fe3	140.62	St13-2d-Fe3	38.25	St13-4d-Fe3	28.17	St28-2d-Fe3	4.69	St28-4d-Fe3	6.74
St3-2d-FeNP1	206.09	St3-4d-FeNP1	111.46	St13-2d-FeNP1	111.62	St13-4d-FeNP1	71.83	St28-2d-FeNP1	44.47	St28-4d-FeNP1	66.43
St3-2d-FeNP2	212.77	St3-4d-FeNP2	91.26	St13-2d-FeNP2	97.9	St13-4d-FeNP2	75.74	St28-2d-FeNP2	42.13	St28-4d-FeNP2	62.84
St3-2d-FeNP3	229.09	St3-4d-FeNP3	116.44	St13-2d-FeNP3	99.51	St13-4d-FeNP3	75.15	St28-2d-FeNP3	41.65	St28-4d-FeNP3	59.31
St3-2d-Cu1	134.24	St3-4d-Cu1	127.83	St13-2d-Cu1	31.02	St13-4d-Cu1	41.13	St28-2d-Cu1	4.11	St28-4d-Cu1	5.59
St3-2d-Cu2	141.87	St3-4d-Cu2	148.09	St13-2d-Cu2	-	St13-4d-Cu2	46.06	St28-2d-Cu2	1.84	St28-4d-Cu2	5.3
St3-2d-Cu3	-	St3-4d-Cu3	110.19	St13-2d-Cu3	35.08	St13-4d-Cu3	43.87	St28-2d-Cu3	1.84	St28-4d-Cu3	5.75
St3-2d-CuNP1	169.23	St3-4d-CuNP1	105.73	St13-2d-CuNP1	104.42	St13-4d-CuNP1	88.24	St28-2d-CuNP1	9.15	St28-4d-CuNP1	200.53
St3-2d-CuNP2	175.5	St3-4d-CuNP2	89	St13-2d-CuNP2	84.76	St13-4d-CuNP2	94.47	St28-2d-CuNP2	9.81	St28-4d-CuNP2	215.6
St3-2d-CuNP3	158.04	St3-4d-CuNP3	-	St13-2d-CuNP3	83.66	St13-4d-CuNP3	87.03	St28-2d-CuNP3	9.83	St28-4d-CuNP3	227.03
St3-2d-Co1	130.46	St3-4d-Co1	130.07	St13-2d-Co1	39.73	St13-4d-Co1	26.25	St28-2d-Co1	6.08	St28-4d-Co1	8.53
St3-2d-Co2	143.2	St3-4d-Co2	130.9	St13-2d-Co2	33.12	St13-4d-Co2	28.9	St28-2d-Co2	5.02	St28-4d-Co2	7.06
St3-2d-Co3	155.78	St3-4d-Co3	124.3	St13-2d-Co3	36.79	St13-4d-Co3	26.07	St28-2d-Co3	4.41	St28-4d-Co3	4.56
St3-2d-CoNP1	230	St3-4d-CoNP1	91.62	St13-2d-CoNP1	72.7	St13-4d-CoNP1	59.03	St28-2d-CoNP1	30.39	St28-4d-CoNP1	67.9
St3-2d-CoNP2	204.63	St3-4d-CoNP2	102.49	St13-2d-CoNP2	82.77	St13-4d-CoNP2	60.72	St28-2d-CoNP2	30.5	St28-4d-CoNP2	72.31
St3-2d-CoNP3	217.9	St3-4d-CoNP3	108.44	St13-2d-CoNP3	86.72	St13-4d-CoNP3	68.52	St28-2d-CoNP3	32.63	St28-4d-CoNP3	75.81
St3-2d-B1	182.51	St3-4d-B1	117.93	St13-2d-B1	47.71	St13-4d-B1	36.98	St28-2d-B1	6.68	St28-4d-B1	8.49
St3-2d-B2	158.88	St3-4d-B2	93.2	St13-2d-B2	44.23	St13-4d-B2	32.14	St28-2d-B2	5.4	St28-4d-B2	6.97
St3-2d-B3	164.34	St3-4d-B3	124.82	St13-2d-B3	-	St13-4d-B3	27.37	St28-2d-B3	4.82	St28-4d-B3	4.82
St3-2d-BNP1	203.49	St3-4d-BNP1	87.49	St13-2d-BNP1	91.61	St13-4d-BNP1	67.06	St28-2d-BNP1	28.05	St28-4d-BNP1	60.33
St3-2d-BNP2	188.74	St3-4d-BNP2	70.39	St13-2d-BNP2	90.29	St13-4d-BNP2	-	St28-2d-BNP2	35.61	St28-4d-BNP2	65.35
St3-2d-BNP3	219.18	St3-4d-BNP3	102.83	St13-2d-BNP3	93.72	St13-4d-BNP3	66.9	St28-2d-BNP3	38.13	St28-4d-BNP3	57.51
St3-2d-Mo1	113.06	St3-4d-Mo1	113.2	St13-2d-Mo1	41.56	St13-4d-Mo1	26.91	St28-2d-Mo1	5.29	St28-4d-Mo1	6.71
St3-2d-Mo2	134.86	St3-4d-Mo2	136.58	St13-2d-Mo2	41.54	St13-4d-Mo2	30.97	St28-2d-Mo2	5.9	St28-4d-Mo2	6.69
St3-2d-Mo3	145.99	St3-4d-Mo3	136.21	St13-2d-Mo3	-	St13-4d-Mo3	31.4	St28-2d-Mo3	3.85	St28-4d-Mo3	6.21
St3-2d-MoNP1	173.78	St3-4d-MoNP1	93.78	St13-2d-MoNP1	90.22	St13-4d-MoNP1	71.24	St28-2d-MoNP1	-	St28-4d-MoNP1	67.84
St3-2d-MoNP2	188.17	St3-4d-MoNP2	112.22	St13-2d-MoNP2	77.71	St13-4d-MoNP2	61.79	St28-2d-MoNP2	40.5	St28-4d-MoNP2	49.31
St3-2d-MoNP3	209.35	St3-4d-MoNP3	98.84	St13-2d-MoNP3	98.79	St13-4d-MoNP3	53.21	St28-2d-MoNP3	42.45	St28-4d-MoNP3	63.18

## Sheet: Sheet3
		Critical Values for the Q-Test of a Single Outlier (Q10)
		α⇒	0.1	0.05	0.04	0.02	0.01
		⇓n
		3	0.941	0.97	0.976	0.988	0.994
		4	0.765	0.829	0.846	0.889	0.926
		5	0.642	0.71	0.729	0.78	0.821
		6	0.56	0.625	0.644	0.698	0.74
		7	0.507	0.568	0.586	0.637	0.68
		8	0.468	0.526	0.543	0.59	0.634
		9	0.437	0.493	0.51	0.555	0.598
		10	0.412	0.466	0.483	0.527	0.568
