# Supplementary material for: Data on response of in situ algal phytoplankton assemblages to micronutrient treatment in small-scale mesocosms for a large hypereutrophic lake
Source: Data Brief. 2019 Feb 23;24:103778. doi: 10.1016/j.dib.2019.103778 (PMC6525285; doi:10.1016/j.dib.2019.103778)
Supplement: Multimedia component 3 [file mmc3.xlsx]

## Sheet: AllStations_t=0
Phylum:		Cyanophyta				Bacillariophyta			Chlorophyta				Euglenophyta	Cryptophyta
Genus:		Nostoc	Microcystis	Oscillaria	Chroococcus	Melosira	Synedra	Angustissima spiralis	Chlorella	Pediastrum	Scenedesmus	Volvox	Trachelomonas	Cryptomonas
Counts by treatment and replicate number:
Station 3	R1	101500	558250	43500	0	8700	5800	4350	20300	8700	2900	0	4350	0
	R2	89900	597400	33350	0	7250	1450	2900	26100	13050	2900	0	0	0
	R3	87000	619150	27550	0	5800	1450	1450	23200	13050	2900	0	0	0
Station 13	R1	1500000	140000	50000	6000	104000	0	0	22000	10000	24000	0	0	30000
	R2	1620000	144000	40000	6000	90000	0	0	30000	6000	18000	0	0	24000
	R3	1644000	106000	54000	12000	100000	0	0	14000	8000	24000	0	0	24000
Station 28	R1	0	0	3150	0	14850	900	450	0	450	0	0	900	0
	R2	0	0	2250	0	18450	1350	900	450	450	0	0	0	0
	R3	0	0	1350	0	15300	450	0	900	450	0	0	450	0

## Sheet: Station3_t=2d
Phylum:		Cyanophyta				Bacillariophyta			Chlorophyta				Euglenophyta	Cryptophyta
Genus:		Nostoc	Microcystis	Oscillaria	Chroococcus	Melosira	Synedra	Angustissima spiralis	Chlorella	Pediastrum	Scenedesmus	Volvox	Trachelomonas	Cryptomonas
Counts by treatment and replicate number:
C	R1	0	871200	24200	2200	0	0	0	35200	2200	0	0	0	0
	R2	0	591000	12000	2000	0	0	3000	18000	0	0	0	1000	0
	R3	0	726400	17600	0	0	0	0	60800	1600	0	0	0	0
N	R1	0	168800	7200	1600	0	0	0	33600	1600	0	0	800	0
	R2	0	226200	1300	3900	0	0	650	18850	3900	1950	0	0	0
	R3	0	296250	11250	1250	0	0	3750	87500	2500	0	0	0	0
P	R1	0	906750	10500	1500	0	0	0	50250	0	750	0	0	0
	R2	0	992600	9800	0	0	0	1400	53200	1400	1400	0	0	0
	R3	0	1032300	19800	6300	0	0	3600	71100	900	4500	0	0	0
NP	R1	0	542300	12750	2550	0	0	2550	34000	850	1700	0	850	0
	R2	0	252000	6000	3000	0	0	1500	69000	2250	750	0	0	0
	R3	0	257250	6000	2250	0	0	0	48000	750	3000	0	0	0
Fe	R1	0	649760	11160	4960	0	0	1240	45880	1240	0	0	0	0
	R2	0	669280	13350	0	0	0	890	97900	1780	890	0	0	0
	R3	0	624020	8200	1640	0	0	0	57400	1640	0	0	0	0
Fe+NP	R1	0	533250	6750	5250	0	0	0	39750	1500	1500	0	0	0
	R2	750	396000	9000	7500	0	0	0	66750	4500	5250	0	0	0
	R3	0	313500	5250	7500	0	0	0	73500	1500	4500	0	0	0
Cu	R1	0	244500	4500	4500	0	0	0	44250	1500	1500	0	0	0
	R2	0	437400	7200	900	0	0	0	69300	900	900	0	0	0
	R3	0	316500	9000	7500	0	0	0	51750	750	10500	0	3000	0
Cu+NP	R1	0	273000	700	1400	0	0	0	50400	2800	5600	0	0	0
	R2	1600	316800	6400	1600	0	0	0	32000	1600	800	0	0	0
	R3	2600	239200	7800	5200	0	0	0	44200	5200	9100	0	0	0
Co	R1	0	370200	10800	0	0	0	1200	48600	600	600	0	0	0
	R2	0	599250	14450	850	0	0	4250	46750	1700	2550	0	8500	0
	R3	0	484250	14300	650	0	0	3250	48750	1300	1300	0	0	0
Co+NP	R1	600	436800	7200	2400	0	0	600	45600	2400	600	0	0	0
	R2	740	321900	8880	3700	0	0	740	25900	2220	3700	0	0	0
	R3	480	371520	91200	4800	0	0	0	24000	1920	4800	0	480	0
B	R1	0	774060	18430	2910	0	0	970	77600	970	970	0	0	0
	R2	880	681120	4400	4400	0	0	880	33440	2640	4400	0	0	0
	R3	0	664580	9400	1880	0	0	4700	75200	47000	940	0	940	0
B+NP	R1	0	571520	11280	940	0	0	940	36660	2820	940	0	0	0
	R2	0	552630	17440	3270	0	0	3270	82840	2180	6540	0	0	0
	R3	790	576700	15800	1580	0	0	1580	41870	2370	790	0	0	0
Mo	R1	0	802800	9600	2400	0	0	4800	94800	0	1200	0	0	0
	R2	0	811000	16000	1000	0	0	3000	120000	0	1000	0	0	0
	R3	0	594000	23000	2000	0	0	2000	108000	0	3000	0	0	0
Mo+NP	R1	0	491200	8000	4000	0	0	800	46400	1600	800	0	0	0
	R2	850	527000	14450	3400	0	0	1700	42500	1700	0	0	0	0
	R3	0	531250	19550	1700	0	0	5100	60350	0	3400	0	0	0

## Sheet: Station3_t=4d
Phylum:		Cyanophyta				Bacillariophyta			Chlorophyta				Euglenophyta	Cryptophyta
Genus:		Nostoc	Microcystis	Oscillaria	Chroococcus	Melosira	Synedra	Angustissima spiralis	Chlorella	Pediastrum	Scenedesmus	Volvox	Trachelomonas	Cryptomonas
Counts by treatment and replicate number:
C	R1	0	164000	0	1000	0	0	0	20500	500	2500	0	0	0
	R2	0	178200	1650	1650	0	0	0	17050	1100	3300	0	0	0
	R3	0	203000	1000	500	0	0	0	36000	0	500	0	0	0
N	R1	800	90400	800	800	0	0	800	8800	800	3200	0	0	0
	R2	2000	104000	4000	0	0	0	1000	12000	1000	1000	0	0	0
	R3		60500	0	500	0	0	0	10000	1000	2000	0	0	0
P	R1	0	463650	1100	0	0	0	0	44550	1100	33000	0	0	0
	R2	0	410500	8000	500	0	0	1500	49500	500	2000	0	0	0
	R3	0	470400	1600	800	0	0	400	27600	1200	800	0	0	0
NP	R1	0	74400	400	1600	0	0	0	6400	0	9600	0	0	0
	R2	0	83050	550	1100	0	0	0	9900	1650	6600	0	0	0
	R3	0	122850	350	4200	0	0	0	3150	1400	5950	0	0	0
Fe	R1	0	315360	0	1440	0	0	0	47040	0	1920	0	0	0
	R2	0	281400	600	1200	0	0	0	21000	2400	3000	0	0	0
	R3	0	296500	6000	1000	0	0	0	40500	1000	500	0	0	0
Fe+NP	R1	0	337000	1000	500	0	0	0	34500	2500	1500	0	0	0
	R2	1200	140400	800	2000	0	0	400	6000	1200	2000	0	0	0
	R3	0	112500	1000	2500	0	0	0	2500	2000	6500	0	0	0
Cu	R1	0	126000	0	1500	750	0	0	23250	1500	750	0	0	0
	R2	0	367250	6500	1950	0	0	0	39000	1300	3250	0	0	0
	R3	800	302400	4800	800	0	0	800	60800	2400	2400	0	3000	0
Cu+NP	R1	750	54750	1500	9000	750	0	0	15750	750	12750	0	0	0
	R2	1300	198900	0	1950	0	0	0	13000	0	4550	0	0	0
	R3	550	79750	550	6600	0	0	0	3850	2200	4400	0	0	0
Co	R1	0	269100	0	2250	0	0	0	32850	1800	1350	0	0	0
	R2	0	399000	2500	0	0	0	500	27000	1500	0	0	0	0
	R3	350	212450	2100	350	0	0	0	27300	1050	1750	0	0	0
Co+NP	R1	0	69850	0	1100	0	0	0	9350	2200	4400	0	0	0
	R2	650	144950	650	1300	0	0	0	2600	1300	3250	0	0	0
	R3	0	113100	0	1950	0	0	0	9750	650	5200	0	0	0
B	R1	0	470900	1700	1700	0	0	0	55250	0	3400	0	0	0
	R2	0	203400	600	1200	0	0	600	49200	600	600	0	0	0
	R3	1050	228550	1400	3500	0	0	0	38850	1400	2100	0	0	0
B+NP	R1	0	89100	0	3300	0	0	0	8800	1650	3850	0	0	0
	R2	0	76450	550	0	0	0	550	3300	1650	9350	0	0	0
	R3	1200	157200	0	3000	0	0	600	4200	1800	3600	0	0	0
Mo	R1	0	288600	0	1200	0	0	0	38400	600	1200	0	0	0
	R2	700	295400	0	0	0	0	0	30800	1400	700	0	0	0
	R3	0	305250	550	0	0	0	550	38500	2200	2200	0	0	0
Mo+NP	R1	0	58850	0	1100	0	0	0	7150	550	4400	0	0	0
	R2	450	143100	0	2250	0	0	0	2250	22500	2700	0	0	0
	R3	0	184600	0	0	0	0	0	17550	1300	3900	0	0	0

## Sheet: Station13_2d
Phylum:		Cyanophyta				Bacillariophyta			Chlorophyta				Euglenophyta	Cryptophyta
Genus:		Nostoc	Microcystis	Oscillaria	Chroococcus	Melosira	Synedra	Angustissima spiralis	Chlorella	Pediastrum	Scenedesmus	Volvox	Trachelomonas	Cryptomonas
Counts by treatment and replicate number:
C	R1	73700	123200	20900	0	83600	0	0	17600	11000	7700	0	2200	15400
	R2	74400	168000	3600	4800	72000	0	0	9600	13200	18000	0	0	24000
	R3	68400	144400	19000	5700	86450	0	0	15200	12350	4750	0	1900	23750
N	R1	68000	131200	15200	7200	81600	0	800	19200	21600	8800	0	0	24000
	R2	133000	70000	11000	10000	58000	0	1000	11000	33000	22000	0	0	6000
	R3	63000	85500	10800	3600	78300	0	0	8100	36000	27900	0	0	22500
P	R1	194930	220180	14140	5050	54540	0	0	0	7070	7070	0	0	11110
	R2	66300	148920	8160	8160	71400	0	0	14280	7140	9180	0	0	10200
	R3	188160	281600	19200	14080	80640	0	0	11520	12800	26880	0	0	10240
NP	R1	5500	193600	17600	9900	68200	0	0	6600	22000	24200	0	0	5500
	R2	28600	178100	33800	23400	27300	0	0	7800	22100	48100	0	0	35100
	R3	5500	178200	15400	4400	59400	0	0	9900	24200	27500	0	0	9900
Fe	R1	37200	134400	10800	4800	66000	0	0	10800	9600	4800	0	0	22800
	R2	119000	125000	14000	4000	68000	0	0	3000	18000	4000	0	0	14000
	R3	138000	152950	19550	3450	52900	0	0	2300	17250	3450	0	0	26450
Fe+NP	R1	18000	135000	33000	24000	68000	0	0	20000	32000	74000	0	0	20000
	R2	1900	162450	19000	11400	56050	0	0	8550	25650	35150	0	0	11400
	R3	3200	136000	14400	16000	36000	0	0	4000	18400	28000	0	0	10400
Cu	R1	41250	19500	3000	1500	28500	0	0	26250	8250	3750	0	0	26250
	R2	127050	21000	8400	4200	63000	0	0	10500	16800	25200	0	0	43050
	R3	124100	6800	13600	3400	30600	0	0	11900	11050	850	0	0	33150
Cu+NP	R1	4500	16500	43500	0	81000	0	0	4500	21750	19500	0	0	50250
	R2	1800	15300	45000	18900	97200	0	0	27000	14400	58500	0	0	38700
	R3	24750	23250	42750	3750	48000	0	0	9750	30750	40500	0	0	22500
Co	R1	51200	125440	0	3840	46080	0	0	12800	12800	6400	0	0	5120
	R2	90850	89700	4600	2300	59800	0	0	8050	23000	11500	0	0	17250
	R3	99510	126480	12090	3720	66960	0	0	6510	11160	5580	0	0	16740
Co+NP	R1	10000	178750	75000	15000	85000	0	0	16250	37500	52500	0	0	23750
	R2	3000	171000	73000	7000	57000	0	0	8000	25000	30000	0	0	16000
	R3	5440	159120	73440	17680	55760	0	0	19040	29920	53040	0	0	5440
B	R1	108000	123000	9000	2000	33000	0	0	8000	6000	10000	0	0	7000
	R2	109500	196500	13500	3000	59250	0	750	5250	6000	7500	0	0	18750
	R3	159500	198650	17400		79750	0	0	8700	15950	5800	0	0	10150
B+NP	R1	6000	251000	6000	20000	76000	0	0	8000	40000	40000	0	0	16000
	R2	7000	187000	22000	14000	36000	0	0	8000	27000	39000	0	0	6000
	R3	5400	194400	35100	31050	82350	0	0	10800	29700	67500	0	0	33750
Mo	R1	152520	162360	19680	3280	33620	0	0	11480	13120	8200	0	0	37720
	R2	124260	222300	14820	11400	71820	0	0	11400	11400	9120	0	0	27360
	R3	170050	224200	24700	4750	68400	0	950	3800	15200	8550	0	0	19950
Mo+NP	R1	3900	218400	14300	11700	53300	0	0	16900	19500	32500	0	0	16900
	R2	5200	137500	14300	22000	92400	0	0	15400	22100	31900	0	0	13200
	R3	3480	154860	10440	10440	57420	0	0	10440	17400	34800	0	0	13050

## Sheet: Station13_4d
Phylum:		Cyanophyta				Bacillariophyta			Chlorophyta				Euglenophyta	Cryptophyta
Genus:		Nostoc	Microcystis	Oscillaria	Chroococcus	Melosira	Synedra	Angustissima spiralis	Chlorella	Pediastrum	Scenedesmus	Volvox	Trachelomonas	Cryptomonas
Counts by treatment and replicate number:
C	R1	52800	178200	27720	7920	79200	13200	5280	14520	30360	3960	0	9240	0
	R2	10100	32320	4040	7070	56560	0	2020	13130	13130	2020	0	0	9090
	R3	38150	92650	14170	9810	63220	0	0	22890	9810	4360	0	0	0
N	R1	32800	65600	3200	16800	44800	0	0	5600	47200	18400	0	0	0
	R2	23250	85500	7500	25500	21750	0	1500	18000	28500	13500	0	0	0
	R3	15300	99900	2700	11700	66600	0	0	15300	30600	14400	0	2700	0
P	R1	14400	91200	13600	6400	77600	1600	0	15200	7200	16800	0	1600	0
	R2	94500	171000	18000	7200	72900	0	0	8100	18900	13500	0	3600	0
	R3	92650	353600	28050	7650	42500	0	0	14450	8500	19550	0	0	5100
NP	R1	0	97500	1500	22500	32250	0	0	11250	45000	68250	0	0	13500
	R2	1600	125600	4000	12800	53600	0	0	11200	40800	44000	0	0	10400
	R3	0	81000	8250	18750	19500	0	0	4500	22500	26250	0	0	2250
Fe	R1	41600	115200	7200	12000	99200	0	0	19200	14400	9600	0	0	20800
	R2	63750	66000	7500	3000	68250	0	0	14250	25500	12750	0	0	4500
	R3	63900	122400	13500	3600	39600	0	0	7200	6300	5400	0	0	11700
Fe+NP	R1	14700	107800	3500	19600	21000	0	0	3500	16100	25900	0	0	4200
	R2	750	110250	0	13500	63750	0	0	6750	28500	50250	0	0	13500
	R3	0	64500	0	13500	47250	0	0	3000	33750	69000	0	750	15000
Cu	R1	4740	17380	8690	11060	58460	0	0	18170	21330	18960	0	2370	21330
	R2	4300	14620	20640	25800	27520	0	0	8600	28380	36980	0	0	30960
	R3	0	13760	11180	26660	52460	0	0	12040	43860	56760	0	2580	30960
Cu+NP	R1	1780	14240	1780	53400	49840	0	0	17800	138840	716450	0	0	19580
	R2	4500	7500	4500	45000	18000	0	0	3000	64500	813750	0	0	1500
	R3	0	2700	3600	67500	28800	0	0	11700	81000	729000	0	0	0
Co	R1	0	88920	1140	0	61560	0	0	11400	6840	10260	0	0	6840
	R2	56000	78400	10080	6720	44800	0	0	6720	8960	24640	0	0	5600
	R3	20580	60760	2940	7840	573300	0	0	7840	12740	9800	0	0	7840
Co+NP	R1	0	38250	0	16500	13500	0	0	2250	50250	23250	0	0	13500
	R2	0	119700	0	19000	49400	0	0	11400	25650	34200	0	0	17100
	R3	5950	155890	0	11900	8330	0	0	2380	14280	20230	0	0	0
B	R1	22500	47700	900	3600	50400	0	0	16200	19800	9900	0	0	20700
	R2	14450	42500	3400	2550	59500	0	0	5100	8500	4250	0	0	11050
	R3	93000	30750	10500	4500	270000	0	0	2250	9000	4500	0	0	7500
B+NP	R1	1150	133400	3450	20700	27600	0	0	5750	26450	27600	0	0	24150
	R2	650	91000	2600	5200	32500	0	0	5850	36400	40300	0	0	7150
	R3	0	84550	0	18200	48450	0	0	8550	39900	58900	0	0	19950
Mo	R1	34000	100300	0	11900	105400	0	0	30600	37400	10200	0	0	35700
	R2	44550	171600	34650	3300	107250	0	0	23100	6600	3300	0	4950	13200
	R3	115000	112500	8750	5000	97500	0	0	21250	12500	11250	0	0	13750
Mo+NP	R1	0	134200	0	23100	25300	0	0	8800	33000	66000	0	0	4400
	R2	0	76500	850	6800	33150	0	0	11900	27200	31450	0	0	11900
	R3	1700	108800	1700	16150	15300	0	0	3400	16150	25500	0	0	0

## Sheet: Station28_2d
Phylum:		Cyanophyta				Bacillariophyta			Chlorophyta				Euglenophyta	Cryptophyta
Genus:		Nostoc	Microcystis	Oscillaria	Chroococcus	Melosira	Synedra	Angustissima spiralis	Chlorella	Pediastrum	Scenedesmus	Volvox	Trachelomonas	Cryptomonas
Counts by treatment and replicate number:
C	R1	0	8500	0	0	48000	1000	0	6500	4500	0	0	0	0
	R2	0	1200	0	0	56400	0	800	0	1600	0	0	0	0
	R3	0	2400	0	0	59600	0	400	2800	2800	0	0	0	0
N	R1	0	2400	1600	2400	62400	1200	1200	4800	3200	0	0	0	0
	R2	700	2800	700	2100	63350	1400	0	4550	11050	0	0	0	0
	R3	500	1500	500	1500	44000	500	0	4500	3000	0	0	0	0
P	R1	0	4400	1600	2400	56000	1600	0	3600	4000	400	0	0	0
	R2	0	6000	0	3600	52800	2400	0	6400	1200	0	0	0	0
	R3	0	6000	400	6000	57200	800	0	6000	2400	0	0	0	0
NP	R1	0	9600	600	1800	184800	3000	0	11400	17400	0	0	0	0
	R2	0	6000	600	3000	156600	3000	0	21000	11400	0	0	0	0
	R3	0	3600	2400	2400	150600	3000	0	18000	15600	0	0	0	0
Fe	R1	0	5400	600	4800	57000	2400	0	2400	4200	0	0	0	0
	R2	0	5250	0	6000	57750	4500	0	2250	4500	0	0	1500	0
	R3	0	3400	0	4250	49300	1700	0	2550	5100	0	0	0	0
Fe+NP	R1	600	6600	0	1200	150000	4800	0	13200	13200	0	0	600	0
	R2	0	6600	600	2400	132000	7200	600	18000	13200	0	0	0	0
	R3	550	6600	2750	550	162000	3300	0	12650	11550	0	0	0	0
Cu	R1	0	0	0	1200	7200	0	0	1200	1200	0	0	0	0
	R2	0	0	0	3360	8960	1680	0	2800	3920	0	0	0	0
	R3	0	0	0	1800	11400	0	0	2400	1800	0	0	0	0
Cu+NP	R1	0	800	0	800	9600	0	0	2400	6400	0	0	800	0
	R2	0	0	0	4000	6400	0	0	3200	8800	0	0	0	0
	R3	0	0	0	3500	8500	0	0	3000	5000	0	0	0	0
Co	R1	0	3250	650	4550	41600	0	0	3900	3900	0	0	0	0
	R2	0	1650	0	4400	47300	0	0	2200	550	0	0	0	0
	R3	0	2200	0	3300	43450	1100	0	2750	4950	0	0	0	0
Co+NP	R1	600	4800	0	0	139200	3000	0	10800	12000	0	0	1200	0
	R2	0	6000	600	600	150600	4800	600	13800	6000	0	0	0	0
	R3	600	4800	0	3000	114000	3000	0	9000	7800	0	0	600	0
B	R1	650	4550	0	1950	48100	2600	0	2600	2600	0	0	650	0
	R2	0	8000	500	4000	57000	5000	500	1500	4000	0	0	0	0
	R3	0	5400	0	6600	39000	2400	0	6000	1800	0	0	2400	0
B+NP	R1	0	700	0	700	32200	4200	0	3500	3500	0	0	700	0
	R2	600	3600	0	1200	71400	9000	0	5400	12000	0	0	1200	0
	R3	0	7700	0	2750	187000	1650	0	8250	9350	0	0	1100	0
Mo	R1	750	6750	0	1500	54750	2250	0	6000	3750	0	0	1500	0
	R2	460	9200	0	3680	64860	3220	460	2760	2300	0	0	0	0
	R3	0	6600	0	3850	63800	3850	550	4400	2750	0	0	550	0
Mo+NP	R1	300	6300	300	0	232500	106200	600	18600	16500	0	0	900	0
	R2	0	8400	1400	0	145600	106400	700	17500	21000	0	0	700	0
	R3	0	8700	1160	580	246500	133400	0	29580	12760	0	0	1160	0

## Sheet: Station28_4d
Phylum:		Cyanophyta				Bacillariophyta			Chlorophyta				Euglenophyta	Cryptophyta
Genus:		Nostoc	Microcystis	Oscillaria	Chroococcus	Melosira	Synedra	Angustissima spiralis	Chlorella	Pediastrum	Scenedesmus	Volvox	Trachelomonas	Cryptomonas
Counts by treatment and replicate number:
C	R1	0	11400	0	2850	42750	1900	2850	4750	5700	0	0	0	0
	R2	0	5700	0	3800	44650	3800	0	0	9500	0	0	950	0
	R3	900	6300	0	0	47700	1800	900	2700	9000	0	0	0	0
N	R1	0	4200	0	11900	30100	700	0	4200	4200	0	0	2100	0
	R2	0	6600	0	4200	50400	3000	0	4200	6000	0	0	1200	0
	R3	650	5850	0	3250	52000	1300	0	6500	4550	0	0	650	0
P	R1	0	4950	0	3300	73700	2750	0	0	4950	0	0	0	0
	R2	600	1200	0	4200	69000	8400	600	1200	9600	0	0	600	0
	R3	0	9100	0	3250	68900	3250	650	1300	4550	0	0	0	0
NP	R1	0	31350	0	77900	23750	7600	1900	133000	38950	0	0	0	0
	R2	0	25800	0	47400	21000	4800	1200	7200	18600	0	0	2400	0
	R3	0	26350	0	47600	9350	4250	0	10200	22950	6800	0	0	0
Fe	R1	0	3300	0	8800	27500	1100	0	1100	4400	1100	0	550	0
	R2	0	600	0	5400	28200	0	0	1200	1800	600	0	0	0
	R3	0	4400	0	12100	38500	1650	0	1650	1650	0	0	550	0
Fe+NP	R1	0	27000	0	63000	26400	54000	1200	13800	23400	3600	0	3000	0
	R2	0	10500	0	88000	14000	55000	0	5000	23000	4500	0	3000	0
	R3	0	33800	1300	19500	29250	58500	650	2600	8450	7150	0	0	0
Cu	R1	0	950	0	21850	14250	9500	0	3800	3800	1900	0	0	0
	R2	0	0	0	11200	16800	1400	0	1400	700	700	0	0	0
	R3	0	1700	0	9350	4250	0	0	3400	4250	2550	0	850	0
Cu+NP	R1	0	0	0	133000	1900	4750	0	19950	9500	35150	0	0	0
	R2	0	3150	0	100800	6300	2100	0	18900	16800	50400	0	1050	0
	R3	0	0	0	119000	4000	2000	0	16000	16000	66000	0	0	0
Co	R1	0	1400	0	2800	15400	0	700	1400	3500	700	0	700	0
	R2	0	1500	0	3750	28500	1500	0	2250	2250	0	0	0	0
	R3	0	3000	0	2000	17000	2000	1000	4000	4000	1000	0	1000	0
Co+NP	R1	0	15750	0	195000	29250	720000	0	21750	34500	23250	0	3750	0
	R2	1000	12000	0	190000	32500	700000	0	27000	24500	22000	0	500	0
	R3	1200	13600	0	182000	24000	648000	1200	17200	17600	27600	0	0	0
B	R1	0	3000	0	21750	33750	0	0	3000	6750	750	0	0	0
	R2	0	1400	0	13300	44100	1400	0	2800	2800	1400	0	700	0
	R3	0	4000	0	13600	34400	1600	0	1600	3200	3200	0	2400	0
B+NP	R1	0	23400	0	235800	32400	1350000	0	20700	18000	63000	0	3600	0
	R2	1000	16000	0	225000	35000	1250000	0	32000	25000	60000	0	2000	0
	R3	0	38950	0	253650	60800	1349000	950	31350	32300	68400	0	2850	0
Mo	R1	700	10500	0	7000	17500	2100	700	2800	2800	2100	0	0	0
	R2	1400	6300	0	4200	26600	2800	0	2100	2800	700	0	0	0
	R3	750	4500	0	2250	27000	2250	0	1500	3750	750	0	1500	0
Mo+NP	R1	0	27200	0	348500	30600	2796500	1700	27200	32300	68850	0	0	0
	R2	900	37800	0	333000	77400	2610000	1800	16200	23400	63000	0	0	0
	R3	0	42000	0	337500	54000	3225000	3000	9000	10500	67500	0	1500	0
