# Supplementary material for: Data on response of in situ algal phytoplankton assemblages to micronutrient treatment in small-scale mesocosms for a large hypereutrophic lake
Source: Data Brief. 2019 Feb 23;24:103778. doi: 10.1016/j.dib.2019.103778 (PMC6525285; doi:10.1016/j.dib.2019.103778)
Supplement: Multimedia component 4 [file mmc4.zip]

Archive with 1 entries (1 files):
- dib_103778_mmc4.7z
